# Supplementary material for: Vacuolization in embryos on days 3 and 4 of in vitro development: Association with stimulation protocols, embryo development, chromosomal status, pregnancy and neonatal outcomes
Source: Front Endocrinol (Lausanne). 2022 Oct 19;13:985741. doi: 10.3389/fendo.2022.985741 (PMC9627164; doi:10.3389/fendo.2022.985741)
Supplement: Supplementary file 1 [file Table_1.xlsx]

## Sheet: Sheet1
Supplementary Table 1 Regression analysis of the risk factors for patients who produced vacuolated embryos
Variable	b	S.E.	P	OR	95% CI
No. of retrieved oocytes	0.03	0.014	0.035	1.03	1.002–1.060
LH level on the trigger day	−0.106	0.053	0.047	0.9	0.81–0.999
